# Supplementary material for: 1H-1,2,3-triazolyl-1,6-naphthyridin-7(6H)-ones as Potential Fluorescent Nucleoside Analogues: Synthesis and Optical Properties
Source: Molecules. 2024 Feb 1;29(3):687. doi: 10.3390/molecules29030687 (PMC10856630; doi:10.3390/molecules29030687)
Supplement: Supplementary file 1 [file molecules-29-00687-s001.zip]

Archive with 1 entries (1 files):
- molecules-2789808-supplementary.pdf
